# Supplementary material for: A Biocompatible Liquid Pillar[n]arene-Based Drug Reservoir for Topical Drug Delivery
Source: Pharmaceutics. 2022 Nov 28;14(12):2621. doi: 10.3390/pharmaceutics14122621 (PMC9783689; doi:10.3390/pharmaceutics14122621)
Supplement: Supplementary file 1 [file pharmaceutics-14-02621-s001.zip]

Archive with 1 entries (1 files):
- pharmaceutics-2026812-supplementary.pdf
